# Supplementary material for: Leptospirosis in Campinas, Brazil: The interplay between drainage, impermeable areas, and social vulnerability
Source: PLoS Negl Trop Dis. 2025 Sep 29;19(9):e0013560. doi: 10.1371/journal.pntd.0013560 (PMC12571306; doi:10.1371/journal.pntd.0013560)
Supplement: S1 Table — (XLSX) [file pntd.0013560.s003.xlsx]

## Sheet: Sheet1
Distance from Urban Drainage (m)	Frequency of Leptospirosis Cases (%)
	Water and Mud Risk	Another Risk
100	20	28
200	26	22
300	19	16
400	13	3
500	11	15
600	2	6
700	4	0
800	6	6
900	No Data	3
