# Supplementary material for: Leptospirosis in Campinas, Brazil: The interplay between drainage, impermeable areas, and social vulnerability
Source: PLoS Negl Trop Dis. 2025 Sep 29;19(9):e0013560. doi: 10.1371/journal.pntd.0013560 (PMC12571306; doi:10.1371/journal.pntd.0013560)
Supplement: S2 Table — (XLSX) [file pntd.0013560.s004.xlsx]

## Sheet: Sheet1
Social Vulnerability Index	Density of Leptospirosis Cases (x103)
	Water and Mud Risk	Another Risk
Lowest Vulnerability	1.1	0
Extremely Low Vulnerability	3.7	10.2
Low Vulnerability	22.2	6.2
Average Vulnerability	13.9	16.6
High Vulnerability	66	5.6
Very High Vulnerability	108.2	44
