# Supplementary material for: Leptospirosis in Campinas, Brazil: The interplay between drainage, impermeable areas, and social vulnerability
Source: PLoS Negl Trop Dis. 2025 Sep 29;19(9):e0013560. doi: 10.1371/journal.pntd.0013560 (PMC12571306; doi:10.1371/journal.pntd.0013560)
Supplement: S3 Table — (XLSX) [file pntd.0013560.s005.xlsx]

## Sheet: Sheet1
Impervious Surfaces Index	Leptospirosis Cases
	Water and Mud Risk	Another Risk
Low Waterproof	5	1
Average Waterproof	5	1
High Waterproof	13	8
Very High Waterproof	31	22
